# Supplementary material for: Association of Adherent-invasive Escherichia coli with severe Gut Mucosal dysbiosis in Hong Kong Chinese population with Crohn’s disease
Source: Gut Microbes. 2021 Nov 23;13(1):1994833. doi: 10.1080/19490976.2021.1994833 (PMC8632309; doi:10.1080/19490976.2021.1994833)
Supplement: Supplemental Material [file KGMI_A_1994833_SM5525.zip]

Archive with 8 entries (8 files):
- figure S1.pdf
- figure S2.pdf
- figure S3.pdf
- figure S4.pdf
- Supplementary legends.docx
- Supplementary table 1.pdf
- Supplementary table 2.pdf
- Supplementary table 3.pdf
